# Supplementary material for: A Novel Electrochemical Sensor Modified with a Computer-Simulative Magnetic Ion-Imprinted Membrane for Identification of Uranyl Ion
Source: Sensors (Basel). 2022 Jun 10;22(12):4410. doi: 10.3390/s22124410 (PMC9227270; doi:10.3390/s22124410)
Supplement: Supplementary file 1 [file sensors-22-04410-s001.zip]

Archive with 1 entries (1 files):
- sensors-1737060-supplementary.pdf
